# Supplementary material for: Association between Dietary Patterns and Frailty Prevalence in Shanghai Suburban Elders: A Cross-Sectional Study
Source: Int J Environ Res Public Health. 2021 Oct 15;18(20):10852. doi: 10.3390/ijerph182010852 (PMC8535511; doi:10.3390/ijerph182010852)
Supplement: Supplementary file 1 [file ijerph-18-10852-s001.zip]

Archive with 1 entries (1 files):
- ijerph-1406922-supplementary.pdf
